# Supplementary material for: A comparative study of dipolarization fronts at MMS and Cluster
Source: Geophys Res Lett. 2016 Jun 25;43(12):6012–9. doi: 10.1002/2016GL069520 (PMC4949994; doi:10.1002/2016GL069520)
Supplement: Supplementary file 2 — Data Set S1 [file GRL-43-6012-s002.txt]

% MMS: DF events:
24-Apr-2015 03:40
26-Apr-2015 03:12
04-May-2015 08:29
05-May-2015 02:52
10-May-2015 02:32
11-May-2015 05:13
12-May-2015 03:23
13-May-2015 05:18
15-May-2015 04:15
15-May-2015 05:59
17-May-2015 02:36
27-May-2015 03:19
28-May-2015 04:37
29-May-2015 00:39
31-May-2015 04:21
31-May-2015 04:31
01-Jun-2015 05:56
08-Jun-2015 06:22
14-Jun-2015 21:03
15-Jun-2015 03:53
18-Jun-2015 03:05
26-Jun-2015 21:57
09-Jul-2015 21:07

% Cluster: DF events:
12-Jul-2003 22:40
13-Jul-2003 05:58
17-Jul-2003 19:43
20-Jul-2003 06:41
24-Jul-2003 23:58
25-Jul-2003 07:21
27-Jul-2003 10:10
05-Aug-2003 23:08
08-Aug-2003 10:32
08-Aug-2003 12:06
13-Aug-2003 00:48
20-Aug-2003 07:50
24-Aug-2003 19:36
01-Sep-2003 03:02
05-Sep-2003 15:40
10-Sep-2003 10:58
12-Sep-2003 18:06
15-Sep-2003 06:51
19-Sep-2003 23:59
16-Oct-2003 01:24
23-Oct-2003 04:34
30-Oct-2003 04:49
30-Oct-2003 05:59
